# Supplementary material for: Human disturbance, preys and refuge cover shape top predator movements in anthropogenic landscapes
Source: Behav Ecol. 2026 Apr 13;37(3):arag037. doi: 10.1093/beheco/arag037 (PMC13121897; doi:10.1093/beheco/arag037)
Supplement: arag037_Supplementary_Data [file arag037_supplementary_data.zip]

Archive with 2 entries (2 files):
- CLEAN_Additional_File_1_Supp_Figures_Wolf_Movement_Manuscript.docx
- CLEAN_Additional_File_2_Supp_Tables_Wolf_Movement_Manuscript.docx
